# Supplementary material for: Droplet-based high-throughput cultivation for accurate screening of antibiotic resistant gut microbes
Source: eLife. 2020 Jun 17;9:e56998. doi: 10.7554/eLife.56998 (PMC7351490; doi:10.7554/eLife.56998)
Supplement: Source code 1. [file elife-56998-code1.m.zip]

Archive with 3 entries (2 files):
- ASV_Filtering.m
- __MACOSX/
- __MACOSX/._ASV_Filtering.m
