# Supplementary material for: Droplet-based high-throughput cultivation for accurate screening of antibiotic resistant gut microbes
Source: eLife. 2020 Jun 17;9:e56998. doi: 10.7554/eLife.56998 (PMC7351490; doi:10.7554/eLife.56998)
Supplement: Supplementary file 1. [file elife-56998-supp1.dwg.zip]

Archive with 2 entries (2 files):
- SupplementaryFile_1.dwg
- __MACOSX/._SupplementaryFile_1.dwg
